# Supplementary material for: Transformation of Tn7 insertion elements across strains of Vibrio fischeri
Source: PLoS One. 2025 Dec 30;20(12):e0338632. doi: 10.1371/journal.pone.0338632 (PMC12752967; doi:10.1371/journal.pone.0338632)
Supplement: S1 Data Set — (XLSX) [file pone.0338632.s005.xlsx]

## Sheet: Fig 1B
Recipient	ES114	ES114	FQ-A001	FQ-A001	FQ-A001
Donor	Tn7::erm PCR	Tn7::erm gDNA	Tn7::erm PCR	Tn7::erm gDNA	rpoN::erm PCR
Rep 1	5.83e-08	7e-06	7.69e-09	3e-08	3.6e-08
Rep 2	8.75e-08	6.38e-06	5e-09	4.12e-08	6.43e-08
Rep 3	2.73e-08	5.98e-06	5.56e-09	9.09e-09	6.21e-08

## Sheet: S1 Fig
Recipient	ES114	FQ-A001
Rep 1	4.7e-07	6.02e-09
Rep 2	9.21e-08	4.74e-09
Rep 3	5.5e-07	5e-09

## Sheet: S2D Fig
Genotype	WT	WT	DrpoN	DrpoN	DrpoN Ptrc::rpoN	DrpoN Ptrc::rpoN
IPTG	-	+	-	+	-	+
Rep 1	0.2846	0.3466	0.3064	0.3327	0.3689	0.3768
Rep 2	0.01539	0.0151	0	0.01539	0.01539	0
Rep 3	0.1396	0.1756	0.1506	0.4232	0.4533	0.3317
